# Supplementary material for: Task-induced pupil response and visual perception in adults
Source: PLoS One. 2018 Dec 26;13(12):e0209556. doi: 10.1371/journal.pone.0209556 (PMC6306195; doi:10.1371/journal.pone.0209556)
Supplement: S2 Supporting information — A .csv file containing task-induced pupil response data for both global and local conditions used in primary analysis that resulted in the reported results of a characteristic pupil constriction when identifying local information as compared to global information. (CSV) [file pone.0209556.s002.csv]

SUB_ID	AGE	GENDER	Global_Baseline	Local_Baseline	Global_t0	Local_t0	Global_Bin1	Global_Bin2	Global_Bin3	Global_Bin4	Global_Bin5	Global_Bin6	Global_Bin7	Global_Bin8	Global_Bin9	Global_Bin10	Global_Bin11	Global_Bin12	Global_Bin13	Global_Bin14	Global_Bin15	Global_Bin16	Global_Bin17	Global_Bin18	Global_Bin19	Global_Bin20	Local_Bin1	Local_Bin2	Local_Bin3	Local_Bin4	Local_Bin5	Local_Bin6	Local_Bin7	Local_Bin8	Local_Bin9	Local_Bin10	Local_Bin11	Local_Bin12	Local_Bin13	Local_Bin14	Local_Bin15	Local_Bin16	Local_Bin17	Local_Bin18	Local_Bin19	Local_Bin20
1	19	1	5.875901359	5.512690061	-0.148310438	-0.257249142	0.212736186	0.108226471	-0.171770105	-0.164398105	-0.076049573	-0.010538155	-0.000707364	-0.023511943	-0.047603106	-0.081854961	-0.094386939	-0.084664872	-0.074778672	-0.070735212	-0.062762342	-0.039255322	-0.026978865	0.008763909	-0.007385389	-0.027828561	0.398687949	0.190002478	-0.186270126	-0.222736627	-0.053140452	0.057272262	0.073575022	0.102489613	0.105042883	0.014365792	-0.049342304	-0.063078485	-0.080868725	-0.083558403	-0.077963543	-0.052747296	-0.035037061	-0.0229805	-0.045351489	-0.033177521
2	20	2	4.546316667	5.154032051	-0.262230868	-0.093418342	0.426338617	0.285968557	0.002192331	-0.088823011	-0.051496526	0.032784234	0.101548138	0.128582788	0.091572991	0.068182893	0.065664378	0.019930644	-0.021508717	-0.039284221	-0.083823059	-0.110912284	-0.138111861	-0.178273124	-0.200804398	-0.216661062	0.258850083	0.19014103	-0.064890307	-0.175293843	-0.104017685	-0.02530038	0.045722178	0.111990491	0.126237193	0.080189695	0.024615529	0.048403647	0.01208043	-0.035067626	-0.037125183	-0.084674585	-0.152096632	-0.155198486	-0.178071478	-0.192656812
3	29	2	6.120455544	5.794904582	-0.16991291	-0.105156882	0.040180636	0.043421789	-0.020549567	-0.137657314	-0.181704861	-0.195896013	-0.105868647	-0.057299473	-0.043193488	-0.078403706	-0.105090531	-0.071948261	-0.061405611	-0.033567165	-0.033539513	-0.034718665	-0.037168037	-0.03677354	0.003707895	0.01416591	0.107529618	0.088804504	-0.070176578	-0.247012394	-0.160944717	-0.047530472	0.024685331	0.072990759	0.094876007	0.082229989	0.069026519	0.022919901	0.017725225	0.042094074	0.055653813	0.018704163	-0.050488594	-0.057520804	-0.03818929	-0.051328373
4	26	1	3.549642996	3.338281897	-0.194227853	-0.213986821	0.280983496	0.133189308	-0.034579722	-0.006937926	0.029457421	-0.001552661	-0.028500926	-0.046841586	-0.05249708	-0.05744297	-0.040704937	-0.017855736	-0.021481525	-0.029997644	-0.032989648	-0.025188132	-0.020546372	-0.013270125	0.001557329	0.003300948	0.290070718	0.160810029	-0.007286552	0.003118798	0.064571438	0.050793014	0.008807344	-0.022389744	-0.048742793	-0.0587873	-0.052669592	-0.054571559	-0.04812609	-0.031011606	-0.028219358	-0.034882835	-0.037553288	-0.03731137	-0.050735485	-0.066981635
5	20	1	4.398600758	4.095535345	-0.188649427	-0.232685872	0.336195531	0.250407985	0.056983592	0.058303226	0.113445474	0.124064849	0.114363375	0.106658084	0.07628958	0.030114684	-0.015465519	-0.051075875	-0.082336088	-0.131071956	-0.15889172	-0.160017513	-0.15959834	-0.141186889	-0.144450258	-0.166470264	0.367569457	0.271565754	0.006432675	-0.099636973	-0.020893655	0.122561016	0.143004132	0.097775825	0.046626895	0.008422807	-0.02298425	-0.04681718	-0.079647754	-0.102534431	-0.118717644	-0.100309431	-0.095390672	-0.127595755	-0.15342882	-0.155284379
6	19	1	4.509331413	4.045816667	-0.131148244	-0.178608591	0.214073251	0.054188505	-0.11365799	0.060001758	0.211952408	0.237487689	0.171853993	0.073667914	-0.022109788	-0.0674712	-0.078818169	-0.081051512	-0.066419805	-0.03604577	-0.061059888	-0.085063667	-0.086278632	-0.073478418	-0.069580029	-0.070839458	0.263595049	0.061559676	-0.150544127	0.006462198	0.203503387	0.21495746	0.110868425	0.03320917	0.014782986	-0.009481228	-0.045012808	-0.08382331	-0.10451988	-0.096704339	-0.079085523	-0.053504906	-0.040968127	-0.048921867	-0.069043202	-0.079014806
8	20	1	5.18145	5.021081061	0.065770322	0.023855766	-0.051465558	-0.031154846	-0.094822371	-0.094072489	-0.017236724	0.0245973	0.031240524	0.038200267	0.045534888	0.031415261	0.015424546	-0.004256349	-0.015362289	-0.015521833	-0.001189692	0.017244185	0.022882763	0.022204775	0.017141121	0.013856835	0.026997089	0.015388795	-0.076999113	-0.129937496	-0.101755769	-0.005218265	0.063487531	0.098663658	0.112621762	0.098124433	0.087070754	0.069328133	0.040481821	0.008779028	-0.002372172	-0.034592884	-0.02270111	-0.042310361	-0.090572925	-0.122433284
9	29	2	5.191079124	5.076040318	-0.095112145	-0.094801134	0.143461809	0.060243557	-0.077655173	-0.026191302	0.035801626	0.052776815	0.053012055	0.063431961	0.056114834	0.038394181	0.024934174	0.002047244	-0.034332916	-0.039240497	-0.044120833	-0.065004061	-0.077610721	-0.09656522	-0.087541576	-0.076741537	0.115285947	0.060487435	-0.044505203	-0.033657977	-0.001908454	0.007775646	0.008429691	0.004168176	-0.013747767	-0.016547132	-0.015870481	-0.020333447	-0.024544232	-0.015629963	-0.006210379	-0.000329656	-0.015678285	-0.027819138	-0.031889105	-0.036813922
10	21	2	5.160977814	4.482687069	0.033788075	-0.0151497	-0.024019033	-0.030471676	-0.143125226	-0.151742847	-0.07324016	-0.019643028	0.017098738	0.047095343	0.063331331	0.065174789	0.054089438	0.061782854	0.067865078	0.062678613	0.054432712	0.048521118	0.031266405	0.011481255	-0.004379277	-0.028630357	0.005448809	-0.048104349	-0.23115261	-0.296053867	-0.25773171	-0.137231353	-0.035324181	0.015281799	0.023023111	0.044006939	0.064374803	0.08441413	0.094327979	0.095115594	0.096495663	0.105274399	0.108080646	0.11371557	0.097111744	0.071465043
11	28	2	4.999616667	4.580053358	-0.098385456	-0.033988892	0.213369784	0.135192402	-0.113378949	-0.099568074	-0.018694727	0.038374686	0.049157386	0.033433397	0.022768844	0.001266818	-0.0233574	-0.050412536	-0.054087849	-0.043549476	-0.027788017	-0.020110743	-0.009362773	0.002091009	-0.005166648	-0.001169839	0.168408628	0.09936272	-0.186227683	-0.226076831	-0.133195889	-0.03902134	0.010196809	0.043320322	0.044190329	0.014557202	-0.00167591	0.003408106	0.025380621	0.040913654	0.024526081	0.020281441	0.032778197	0.044184589	0.039538824	0.019437587
12	21	2	3.825025302	3.728827194	-0.015402029	-0.029899042	0.079776024	0.046155623	-0.028056178	-0.043747252	-0.03192905	0.018755922	0.040155532	0.065751169	0.03939377	0.01801667	0.004115312	-0.009989686	-0.032386645	-0.045873982	-0.018405088	5.53863E-05	-0.007303564	-0.027277208	-0.061393137	-0.080952421	0.052783947	0.031281629	-0.055766552	-0.103010125	-0.082654686	0.006805943	0.070706411	0.045820056	0.017293288	0.03236667	0.014930016	-0.014226041	-0.062978609	-0.093743317	-0.02848114	-0.011559714	-0.019910147	-0.01370655	0.016326895	0.001634453
13	20	1	4.292480556	3.829663725	-0.083660537	-0.11358512	0.17727405	0.156246894	0.045158295	0.011158605	0.013870966	0.018583748	-0.026425561	-0.060866464	-0.05915603	-0.048083367	-0.029038265	-0.01820403	-0.016589513	-0.015533299	-0.01439372	-0.031750422	-0.038573095	-0.028495892	-0.024063107	-0.024397382	0.177584591	0.177017337	-0.00279706	-0.142673623	-0.149366093	-0.050664998	0.005949999	0.002424485	0.006449269	0.005559884	0.000936548	0.007403862	0.007688259	0.015425489	0.018137967	0.016278864	0.001549093	-0.00995466	-0.021820412	-0.038383404
14	20	2	4.559021045	3.929247989	-0.086225146	-0.059431343	0.214623031	0.172177429	-0.010753623	-0.04617238	0.045669599	0.134641454	0.133787132	0.036519631	-0.04650645	-0.121818876	-0.161854872	-0.121889661	-0.062062512	-0.051500803	-0.037838362	-0.00915946	0.012418769	0.009559953	0.016855059	-0.023299142	0.110383821	0.081977176	-0.023807298	-0.078705667	-0.136137101	-0.081032886	-0.0497371	-0.070941507	-0.039872097	-0.013736978	-0.008972202	0.014671423	0.030086127	-0.001283584	-0.000223426	0.017027769	2.16786E-06	-0.011295768	0.000207387	0.008380177
15	19	2	5.819105952	5.606483529	-0.061866164	-0.040372956	0.028971616	-0.13496813	-0.47477294	-0.36466802	-0.250642906	-0.12345567	-0.086067572	-0.067864072	-0.079884189	-0.024035274	0.000533147	-0.019035792	0.037245417	0.080658427	0.101668273	0.006339358	-0.038597027	-0.010701827	-0.02389306	-0.052790172	-0.009257886	-0.050829982	-0.197558086	-0.248381382	-0.113096945	-0.027012889	0.005463363	0.032701942	0.049603005	0.082453599	0.061051885	0.039139773	-0.010229287	0.013551014	0.048673401	0.049336834	0.048966884	0.061675101	0.05710906	0.054833055
16	21	1	5.45081546	4.903607823	-0.16773394	-0.139664562	0.143444405	0.132104972	-0.074653274	-0.197712637	-0.173803793	-0.102203732	-0.060453113	-0.018073294	-0.004350494	0.010363727	0.026048893	0.004399273	0.028737809	0.012633358	0.00948099	0.027712681	0.044259021	0.049841506	0.042567904	0.027296223	0.246324098	0.129524921	-0.257347934	-0.445759926	-0.410887746	-0.243974069	-0.111101219	-0.044730346	0.000876422	0.033427315	0.054093104	0.046464955	0.031618333	0.058597277	0.097455349	0.121754639	0.140514683	0.159036827	0.175959602	0.189679748
17	19	2	5.91228216	4.997964702	-0.049165039	0.00036492	0.055529001	0.047381446	-0.030747629	-0.019764699	0.003497936	0.059333222	0.073983519	0.020644266	-0.025890178	-0.052768931	-0.060994407	-0.051348965	-0.042259787	-0.052146346	-0.059559126	-0.036444627	-0.017289062	-0.004247158	-0.000927082	-0.009905986	0.044465733	0.038231366	-0.112831455	-0.181875807	-0.054608742	0.05358607	0.1125086	0.060345879	-0.006703263	-0.03861748	-0.057224426	-0.03924718	0.022345878	0.041599956	0.010020645	-0.014545233	0.011566852	0.024152575	-0.011666202	-0.016261706
19	27	1	5.514141604	5.336108333	-0.033233341	-0.024512032	0.056015819	0.05268731	-0.020624684	-0.063463774	-0.013244026	0.004582396	0.003522796	0.00152748	-0.020642977	-0.061966192	-0.057700065	-0.037728893	-0.045109702	-0.043642112	-0.060220643	-0.044195688	-0.01401001	-0.00946439	-0.018313783	-0.00551984	0.064578743	0.067886253	0.024954677	0.012515986	0.025159029	0.056986738	0.020612482	-0.026721438	-0.045829046	-0.032622683	-0.040231033	-0.059370501	-0.068833113	-0.066296734	-0.049386389	-0.039821669	-0.034353992	-0.054539146	-0.048865431	-0.032245038
20	19	1	5.679191035	5.336108333	-0.29405258	-0.180817596	0.07624362	0.09037979	-0.118923001	-0.261411751	-0.210843893	-0.047652488	0.092554792	0.160723879	0.187454628	0.178557979	0.188900363	0.220553223	0.1809991	0.105390115	0.035171004	0.001639761	0.021944588	0.062850327	0.106415676	0.092867739	0.275912495	0.182753447	-0.241250674	-0.454015184	-0.427829593	-0.234157698	-0.061518569	0.038768105	0.09887267	0.133415411	0.144532696	0.11537944	0.093595479	0.0543284	0.02543437	0.050163345	0.077421953	0.096440157	0.105581477	0.077798696
23	21	1	4.739039657	4.118173288	0.020109336	0.12742656	-0.035765115	-0.014536546	-0.038405926	-0.01347899	-0.003018858	0.125061812	0.190023995	0.173041378	0.08449292	0.070741225	0.08462164	0.060919256	0.012078872	-0.049060676	-0.031070411	-0.010621526	-0.05356293	-0.077671628	-0.11746571	-0.116296948	-0.094208731	-0.017905647	-0.065992181	0.014595206	0.145981923	0.254458704	0.293360775	0.230975645	0.168705584	0.108898634	0.037784724	-0.046911635	-0.078402608	-0.094931904	-0.106389532	-0.152729236	-0.195480282	-0.226352854	-0.207977298	-0.192789657
24	19	2	5.260596426	5.0991625	-0.081370853	-0.022988725	0.10779277	0.124006011	-0.050473471	-0.144096929	-0.107334669	-0.060947865	-0.102980629	-0.191208728	-0.18328631	-0.15629475	-0.145556589	-0.20358422	-0.213483262	-0.132555858	-0.083060528	-0.017412754	-0.035125236	-0.040050954	-0.03706129	-0.054563019	0.09277268	0.106339855	-0.026539611	-0.088258028	0.033125186	0.111315003	0.05681667	-0.012746673	-0.062421317	-0.057534718	-0.133616392	-0.190551177	-0.150816387	-0.10664462	-0.111711045	-0.130728602	-0.125792279	-0.14609129	-0.163197157	-0.149399178
26	26	2	4.156989815	3.858908333	-0.055940237	-0.098809014	0.122721373	0.094982267	-0.055913525	-0.120884178	-0.077412032	-0.015172657	0.020644937	0.066556212	0.086131019	0.071712699	0.043324112	0.018918734	0.003042348	-0.004156292	-0.016834683	-0.03307314	-0.052182156	-0.048284963	-0.046740005	-0.056117904	0.173961611	0.135427683	-0.042097622	-0.12934673	-0.089926779	-0.011156853	0.037480181	0.096633965	0.114766849	0.074075833	0.029789378	0.009537624	-0.014271205	-0.04468214	-0.065817872	-0.064231855	-0.063088966	-0.054332091	-0.041715615	-0.033327638
28	19	2	4.410483333	4.884590271	-0.009049236	-0.179140376	0.134922976	0.116534384	-0.047525206	-0.014272937	0.095762464	0.160564181	0.137875963	0.14242638	0.157298035	0.116965834	0.038049176	-0.025978201	-0.083858318	-0.101081673	-0.128501676	-0.118573459	-0.124062352	-0.15247478	-0.153408924	-0.146607035	0.256974355	0.1751594	-0.070855807	-0.235355722	-0.174881913	-0.063890696	-0.034816688	0.035698877	0.042707547	0.018305273	0.005023552	-0.012910785	-0.01204525	0.001131257	0.012019066	0.019814746	0.019943024	0.011937711	0.018677854	0.019446634
29	20	2	5.54975	5.366329167	0.276560677	0.187285452	-0.002173876	-0.030374739	0.005804983	0.061936379	0.096370489	0.087342339	0.06677792	0.06392046	0.081501227	0.000553471	-0.014758608	0.027587505	-0.013731359	-0.039548484	-0.032982353	-0.028603169	-0.011959384	0.0041561	-0.050726202	-0.061673844	-0.056440121	-0.033671809	-0.032614777	0.000777079	0.013917279	0.049771885	0.091619787	0.055406067	0.00898742	-0.004802172	-0.058226374	-0.018382317	-0.004901221	-0.01247819	-0.063991925	-0.069229101	-0.037926799	-0.037083339	-0.061698833	-0.064720997
30	19	2	5.823914913	5.68266938	-0.090989222	-0.086320601	0.139676238	0.03212798	-0.173523667	-0.140043518	-0.06837524	-0.017190314	0.019060565	0.013109396	-0.009177525	-0.030150289	-0.033928664	-0.021398171	-0.005832201	0.013518152	0.038310444	0.045190058	0.054114691	0.054617112	0.043474679	0.042227319	0.084556868	0.03054612	-0.140941252	-0.112161253	-0.000145061	0.060272011	0.082822018	0.075640773	0.043738244	-0.002592259	-0.029514765	-0.051921648	-0.049268508	-0.05247728	-0.0319871	-0.005265514	0.013339713	0.024173572	0.03259888	0.016325728
31	21	2	4.410483333	4.3538625	-0.009049236	0.16447426	0.134922976	0.116534384	-0.047525206	-0.014272937	0.095762464	0.160564181	0.137875963	0.14242638	0.157298035	0.116965834	0.038049176	-0.025978201	-0.083858318	-0.101081673	-0.128501676	-0.118573459	-0.124062352	-0.15247478	-0.153408924	-0.146607035	-0.059889228	-0.020773138	-0.12876544	-0.129993624	-0.008417635	0.15555692	0.218217564	0.188073745	0.161307278	0.132600531	0.097460783	0.06533586	0.04438898	-0.029689204	-0.085572053	-0.110909001	-0.132251744	-0.144759265	-0.147380187	-0.149220351
32	21	2	3.438836955	3.597965935	-0.127269005	-0.168425895	0.20872932	0.168147799	0.024466006	-0.054769587	-0.029295865	0.009132563	0.049585813	0.063278822	0.029899314	-0.010523444	-0.039446469	-0.036644426	-0.021639532	-0.014337632	-0.010180789	-0.023142136	-0.030909261	-0.051968314	-0.092436992	-0.10561324	0.227939733	0.17013003	0.007424815	-0.095506891	-0.078032125	-0.023723278	0.007425273	0.020454006	0.034858863	0.028021611	0.018614203	0.011835049	0.007707094	0.00560901	0.017979778	0.003489054	-0.048727155	-0.08611214	-0.086428674	-0.073583462
33	19	2	5.819479273	5.531832662	-0.109456545	-0.008291977	0.036835646	0.026321969	-0.079727499	-0.096468541	-0.127087009	-0.176813839	-0.156367952	-0.142212747	-0.12787097	-0.116796799	-0.120418387	-0.192446346	-0.299454975	-0.286187044	-0.2329423	-0.170955146	-0.151027609	-0.163835994	-0.152830405	-0.148640709	0.005759405	-0.087063406	-0.238609041	-0.236882347	-0.208885038	-0.1380232	-0.0331348	-0.046857139	-0.154748634	-0.253564399	-0.314311163	-0.2754572	-0.219142351	-0.131256181	-0.089442488	-0.085624878	-0.105864206	-0.114957616	-0.105098629	-0.100762321
34	21	1	4.371892245	4.467494279	0.016871844	-0.064356419	0.078415791	0.100854557	0.020576019	-0.022728152	0.016540374	0.041039433	0.027683967	0.028359486	0.025057429	0.008169765	-0.006362026	-0.045288713	-0.070805687	-0.072064447	-0.077491727	-0.113859426	-0.124902118	-0.111302484	-0.105361602	-0.112395183	0.149749454	0.137020379	0.018113293	-0.086369362	-0.099696172	-0.048059982	-0.017759066	-0.018574392	-0.039528662	-0.04186564	-0.064852898	-0.076859248	-0.089830587	-0.095998226	-0.085483271	-0.074047951	-0.047404144	0.00032446	0.031133474	0.032651308
36	21	2	5.138434184	4.819221102	-0.115908285	-0.230762887	0.206479081	0.092580906	-0.247775536	-0.306870387	-0.199587903	-0.095315828	0.022694879	0.006556176	0.043615588	0.116099166	0.085144532	0.057224782	0.00064403	-0.041142365	-0.004691302	-0.013502896	0.002456142	-0.024446937	-0.027293441	-0.009110771	0.327094768	0.140812426	-0.257132853	-0.376037878	-0.278630763	-0.084111855	0.042086261	0.033635491	-0.031830374	0.007389637	0.059573339	0.04499989	0.011982591	-0.026186237	-0.029510341	-0.01098557	0.061407358	0.068331863	0.033311394	0.020689432
38	28	2	4.445966667	4.351711655	-0.118453794	-0.137613958	0.286801223	0.253891228	0.099142917	0.038335854	0.07097091	0.100134613	0.088153522	0.040570862	0.01216577	-0.010685593	-0.067139484	-0.114755262	-0.116111714	-0.105113731	-0.10805256	-0.100558343	-0.100896954	-0.101079683	-0.085305403	-0.078258984	0.3093801	0.254517756	0.06808201	-0.015784719	0.014229168	0.075666457	0.09800142	0.05798454	-0.005696649	-0.039941904	-0.066152147	-0.087155009	-0.097342637	-0.100380162	-0.095328422	-0.089131265	-0.079456738	-0.06505944	-0.056217806	-0.057778515
39	18	1	4.926351923	4.737789653	-0.131261046	-0.108664434	0.154195888	0.0739402	-0.17090259	-0.197163489	-0.144269083	-0.088358158	-0.052752818	-0.05155358	-0.023965985	0.005433612	0.046404558	0.051274817	0.045412122	0.059769226	0.071008887	0.063452327	0.04235137	0.014342835	-0.012463159	-0.02006937	0.158454655	0.013563284	-0.23234095	-0.231000218	-0.114167145	-0.056667677	-0.011516312	-0.010920701	0.018517417	0.061390955	0.052515379	0.04090564	0.032332661	0.029680348	0.03281599	0.040094801	0.041918482	0.054133339	0.040958784	0.020781552
40	19	1	4.86733061	4.731616479	0.019219847	0.049498237	-0.001111827	0.052432513	0.002388948	-0.045164446	-0.048066928	-0.001996901	-0.067552498	-0.019435436	0.034107796	-0.00621439	-0.051362756	-0.035975618	-0.034729072	-0.056768932	-0.054855782	-0.020730666	0.025996301	0.037989098	0.060991789	0.081357199	-0.077492577	-0.056070841	-0.076371652	-0.090491129	-0.119780766	-0.077443659	0.003944532	0.018864153	0.043306375	0.032770247	0.019722338	0.029970445	0.028468427	0.004783101	0.035093692	0.06084323	0.099708992	0.131906386	0.127045227	0.101083526
43	21	1	5.899704883	5.765069033	-0.048239531	-0.029786706	0.045055515	0.063632701	0.029794216	0.050556004	0.024076116	-0.010351911	0.015309947	0.056344133	0.066857382	0.016292949	0.002033274	0.009198037	-0.000958297	-0.009898406	-0.007170006	-0.007856082	0.003583365	0.009229187	-0.005483898	-0.035986154	0.091733229	0.07297062	0.015626683	0.016838073	-0.080918543	-0.139152293	-0.086735813	-0.032379755	-0.005597093	0.006270178	0.020428892	0.000697361	-0.011091163	-0.003303494	-0.009200557	-0.031929037	-0.034819742	-0.019491037	-0.016267266	-0.041196377
